# Supplementary material for: Untargeted Lipidomics Analysis Unravels the Different Metabolites in the Fat Body of Mated Bumblebee (Bombus terrestris) Queens
Source: Int J Mol Sci. 2023 Oct 21;24(20):15408. doi: 10.3390/ijms242015408 (PMC10607666; doi:10.3390/ijms242015408)
Supplement: Supplementary file 1 [file ijms-24-15408-s001.zip]

Archive with 1 entries (1 files):
- ijms-2623546-supplementary.pdf
